# Supplementary material for: Structural Elucidation of Heteropolysaccharides from the Peach-Shaped Dictyophora indusiata and Its Anti-Inflammatory Activity
Source: Foods. 2025 Apr 27;14(9):1536. doi: 10.3390/foods14091536 (PMC12071305; doi:10.3390/foods14091536)
Supplement: Supplementary file 1 [file foods-14-01536-s001.zip]

Archive with 1 entries (1 files):
- foods-3515041-supplementary.pdf
